# Supplementary material for: Critical Issues for Patients and Caregivers in Neuro-Oncology during the COVID-19 Pandemic: What We Have Learnt from an Observational Study
Source: Curr Oncol. 2024 Jul 4;31(7):3895–907. doi: 10.3390/curroncol31070288 (PMC11275436; doi:10.3390/curroncol31070288)
Supplement: Supplementary file 1 [file curroncol-31-00288-s001.zip]

Archive with 1 entries (1 files):
- curroncol-2963355-supplementary.pdf
